# Supplementary material for: Quantitative temporal analysis of pancreatic islet T lymphocyte and macrophage infiltration heralded by serum IgE in congenic BioBreeding (BB) Gimap5−/− rats at risk for insulitis and acute onset diabetes
Source: Inflamm Res. 2025 Oct 3;74(1):134. doi: 10.1007/s00011-025-02101-9 (PMC12494634; doi:10.1007/s00011-025-02101-9)
Supplement: Supplementary file 2 — Supplementary Material 2 [file 11_2025_2101_MOESM2_ESM.xlsx]

## Sheet: Sheet1
Supplemental Table 2. Detailed results of fixed effects from linear mixed models (LMMs), including model comparison. Models were fitted to assess the relationship between weight of insulin or glucagon-positive pancreas (mg) and serum IgE (ng/ml), with individual variation accounted for as a random effect (1 | ID). Covariates were included or excluded as needed. Model comparison was conducted usin…
	Fixed effects estimates						Model comparisons
Pancreas	Model	Term	Estimate	Std.Error	t statistic	95% CI	AIC (weights)	AICc (weights)	BIC (weights)	Con. R²	Mar. R²	ICC	RMSE	Sigma
Insulin positive	1	Serum IgE (ng/ml)	-0.0200906	0.00552131	-3.63873	[-0.031, -0.009]	392.7 (0.001)	393 (0.002)	403.9 (0.01)	0.487	0.264	0.303	1.002	1.052
	2	Serum IgE (ng/ml)	-0.015101	0.00371692	-4.06276	[-0.022, -0.008]	381 (0.416)	381.5 (0.463)	395.1 (0.855)	0.48	0.423	0.099	1.016	1.052
		Age	0.0763541	0.0177057	4.3124	[0.043, 0.109]
	3	Serum IgE (ng/ml)	-0.0172381	0.00531109	-3.24569	[-0.027, -0.008]	382.9 (0.166)	383.6 (0.167)	399.8 (0.083)	0.486	0.422	0.11	1.012	1.052
		Age	0.0782412	0.0185434	4.21935	[0.045, 0.111]
		sBBM Gimap5-/- (Gimap5-DP)	0.237426	0.408049	0.581857	[-0.488, 0.963]
	4	Serum IgE (ng/ml)	-0.0186857	0.00487585	-3.8323	[-0.027, -0.010]	381 (0.416)	382 (0.368)	400.8 (0.051)	0.487	0.446	0.075	1.014	1.052
		Age	0.0785063	0.0167788	4.67889	[0.050, 0.107]
		sBBM Gimap5-/- (Gimap5-DP)	0.442609	0.386565	1.14498	[-0.211, 1.096]
		Glucose (mmol/l)	-0.34565	0.192778	-1.793	[-0.672, -0.020]
Glucagon positive	1	Serum IgE (ng/ml)	-0.000186211	0.00458076	-0.0406507	[-0.009, 0.009]	253.4 (0.656)	253.7 (0.684)	264.7 (0.913)	0.538	0	0.538	0.542	0.572
	2	Serum IgE (ng/ml)	-0.000700101	0.0050183	-0.13951	[-0.010, 0.009]	255.5 (0.233)	256 (0.223)	269.6 (0.079)	0.561	0.005	0.559	0.541	0.572
		Age	-0.00776145	0.0240301	-0.322989	[-0.053, 0.037]
	3	Serum IgE (ng/ml)	-0.00256521	0.0072543	-0.353612	[-0.015, 0.010]	257.6 (0.081)	258.3 (0.070)	274.5 (0.007)	0.585	0.011	0.581	0.541	0.572
		Age	-0.00612348	0.0254219	-0.240875	[-0.051, 0.039]
		sBBM Gimap5-/- (Gimap5-DP)	0.206978	0.55873	0.370444	[-0.786, 1.200]
	4	Serum IgE (ng/ml)	-0.00326963	0.00764841	-0.427492	[-0.016, 0.010]	259.6 (0.030)	260.5 (0.023)	279.3 (0.001)	0.609	0.022	0.6	0.54	0.572
		Age	-0.00594619	0.0263916	-0.225306	[-0.050, 0.039]
		sBBM Gimap5-/- (Gimap5-DP)	0.302336	0.607847	0.497388	[-0.722, 1.327]
		Glucose (mmol/l)	-0.157827	0.301345	-0.52374	[-0.666, 0.350]
Estimate. The estimated effect size of a predictor in the model.
Std. Error – Standard Error of the estimate.
t statistic – The test statistic used to assess whether the predictor's effect is significantly different from zero. Calculated as the estimate divided by the standard error (t=β/SE).
95% CI – 95% Confidence Interval. Represents the range within which the true effect size is expected to lie with 95% confidence.
AIC – Akaike Information Criterion. Lower values indicate a better model fit, balancing fit and complexity.The AIC weight represents the relative likelihood of the model being the best among those compared, with higher values indicating a greater probability of being the best model.
AICc – Corrected Akaike Information Criterion. AICc is an adjustment of AIC for small sample sizes. Like AIC, lower values indicate a better model. The weight shows the relative probability that this model is the best given the data, with higher values indicating a greater probability of being the best model.
BIC – Bayesian Information Criterion. Lower values indicate a better model fit, but BIC penalizes model complexity more strongly than AIC. The weight represents the probability of the model being the best considering model complexity, with higher values indicating a greater probability of being the best model.
Con. R² – Conditional R². Variance explained by both fixed and random effects; higher values indicate that both fixed and random effects together explain a larger proportion of the variance in the outcome variable.
Mar. R² – Marginal R². Variance explained by fixed effects alone; higher values indicate that the fixed effects explain a larger proportion of the variance in the outcome variable.
ICC – Intraclass Correlation Coefficient. Represents the proportion of variance explained by the random effects. Higher ICC values suggest that a larger portion of the variance is due to differences between clusters (e.g., subjects)
RMSE – Root Mean Squared Error. Measures the model's predictive error. Lower RMSE values indicate better predictive accuracy.
Sigma (Residual Standard Deviation). Represents the standard deviation of residuals (i.e., unexplained variation in the model). A lower sigma indicates that the model better captures the variance in the data.
